# Supplementary material for: ALKBH5 Protects Against Hepatic Ischemia–Reperfusion Injury by Regulating YTHDF1-Mediated YAP Expression
Source: Int J Mol Sci. 2024 Oct 27;25(21):11537. doi: 10.3390/ijms252111537 (PMC11546256; doi:10.3390/ijms252111537)
Supplement: Supplementary file 1 [file ijms-25-11537-s001.zip]

Archive with 1 entries (1 files):
- ijms-3163080-supplementary.pdf
